# Supplementary material for: 5,6-Diamino-1,3-benzodithiole-2-thione
Source: Acta Crystallogr Sect E Struct Rep Online. 2010 Nov 13;66(Pt 12):o3184. doi: 10.1107/S1600536810046532 (PMC3011669; doi:10.1107/S1600536810046532)
Supplement: Supplementary file 2 [file e-66-o3184-Isup2.hkl]

# 
# h,k,l, Fc-squared, Fo-squared, sigma(Fo-squared) and status flag 
# 
data_I
_shelx_title ' 11 in P2(1)/n' 
_shelx_refln_list_code          4 
_shelx_F_calc_maximum      149.64 
_exptl_crystal_F_000       440.00 
_reflns_d_resolution_high  0.8109 
 
loop_ 
 _symmetry_equiv_pos_as_xyz 
 'x, y, z' 
 '-x+1/2, y+1/2, -z+1/2' 
 '-x, -y, -z' 
 'x-1/2, -y-1/2, z-1/2' 
 
_cell_length_a     5.7695 
_cell_length_b     7.6130 
_cell_length_c    19.9927 
_cell_angle_alpha  90.000 
_cell_angle_beta   94.265 
_cell_angle_gamma  90.000 
 
_shelx_F_squared_multiplier     1.000 
 
loop_ 
 _refln_index_h 
 _refln_index_k 
 _refln_index_l 
 _refln_F_squared_calc 
 _refln_F_squared_meas 
 _refln_F_squared_sigma 
 _refln_observed_status 
   2   0   0     6988.75     7179.16    301.24 o 
   4   0   0      329.43      341.65     16.30 o 
   6   0   0        0.01        0.00      1.29 o 
   1   1   0     5354.50     5235.44    227.78 o 
   2   1   0     2692.06     2826.43     69.96 o 
   3   1   0     1532.67     1575.46     39.58 o 
   4   1   0      761.90      751.89     19.68 o 
   5   1   0        0.17        0.00      0.90 o 
   6   1   0      251.55      254.84     14.77 o 
   7   1   0        7.87        5.13      1.97 o 
   0   2   0     4321.81     4311.16    104.75 o 
   1   2   0      363.39      371.49      9.80 o 
   2   2   0        0.25       14.87      1.54 o 
   3   2   0     1339.52     1359.73     41.82 o 
   4   2   0       92.35       89.47      5.84 o 
   5   2   0       78.91       73.18      4.14 o 
   6   2   0      289.38      293.74     11.57 o 
   1   3   0     4612.39     4498.57     94.77 o 
   2   3   0     1110.92     1263.58     30.42 o 
   3   3   0      248.79      261.61     10.15 o 
   4   3   0       87.63       84.10      4.30 o 
   5   3   0      237.82      245.69      9.83 o 
   6   3   0       23.19       25.78      2.97 o 
   0   4   0        4.00       11.23      0.78 o 
   1   4   0     8082.49     7977.41    137.05 o 
   2   4   0      557.60      596.41     25.94 o 
   3   4   0       41.92       41.77      2.60 o 
   4   4   0      773.71      710.16     32.46 o 
   5   4   0       78.01       82.93      8.35 o 
   6   4   0       51.94       47.34      5.95 o 
   1   5   0       21.69       25.03      0.97 o 
   2   5   0      892.40      882.09     20.54 o 
   3   5   0      142.44      136.46      4.70 o 
   4   5   0       74.00       85.43      3.67 o 
   5   5   0       79.38       78.77      5.41 o 
   6   5   0       12.79       11.39      4.76 o 
   0   6   0      718.19      747.67     19.35 o 
   1   6   0       13.40       14.68      1.18 o 
   2   6   0     1329.53     1293.45     28.70 o 
   3   6   0        0.97        1.85      0.94 o 
   4   6   0      181.65      188.61      8.14 o 
   5   6   0       16.29       18.84      2.79 o 
   1   7   0        1.48        1.96      0.74 o 
   2   7   0      278.85      277.36      8.21 o 
   3   7   0       38.54       35.89      4.60 o 
   4   7   0        3.00        5.80      2.00 o 
   0   8   0       34.46       37.92      4.22 o 
   1   8   0       14.56       12.84      1.35 o 
   2   8   0        2.80        5.12      1.33 o 
   3   8   0       73.31       78.22      4.78 o 
   1   9   0        7.46        5.01      2.70 o 
   2   9   0       11.02       19.58      4.26 o 
  -7   0   1       51.34       52.38      5.83 o 
  -5   0   1      394.01      377.33     18.34 o 
  -1   0   1      909.08      907.42     38.59 o 
   1   0   1       18.46       17.24      1.11 o 
   3   0   1     1341.82     1397.41     59.90 o 
   5   0   1      762.81      728.06     30.53 o 
   7   0   1      330.43      339.95     19.45 o 
  -7   1   1      172.99      180.32      8.54 o 
  -6   1   1        3.14        4.30      2.09 o 
  -5   1   1      124.35      114.36      5.37 o 
  -4   1   1       96.31       95.67      3.47 o 
  -3   1   1      188.99      196.04      5.72 o 
  -2   1   1       64.50       97.78      3.01 o 
  -1   1   1     2265.65     2415.21     91.94 o 
   0   1   1        3.41        2.99      0.18 o 
   1   1   1     9217.61     8380.16    597.61 o 
   2   1   1      304.18      429.82     11.14 o 
   3   1   1      585.52      706.15     18.24 o 
   4   1   1     1200.81     1215.59     31.04 o 
   5   1   1      229.62      240.25      9.33 o 
   6   1   1       26.06       27.38      6.21 o 
   7   1   1        6.52        7.44      3.29 o 
  -6   2   1       94.56       95.49      5.26 o 
  -5   2   1        2.09        3.59      1.31 o 
  -4   2   1      445.34      449.82     15.44 o 
  -3   2   1       99.36       97.39      6.47 o 
  -2   2   1     1206.28     1234.80     30.92 o 
  -1   2   1     7918.62     7663.63    145.31 o 
   0   2   1    21293.57    17492.62    430.59 o 
   1   2   1    22392.86    19180.99    806.60 o 
   2   2   1      194.58      226.58      6.17 o 
   3   2   1      991.02      929.14     23.73 o 
   4   2   1       73.74       69.57      3.69 o 
   5   2   1      190.74      190.15      7.96 o 
   6   2   1       18.91       21.96      2.69 o 
  -6   3   1       28.34       32.62      3.21 o 
  -5   3   1      269.51      257.53     10.21 o 
  -4   3   1       25.87       28.94      2.41 o 
  -3   3   1     1896.99     1872.87     81.10 o 
  -2   3   1      290.21      328.59      9.01 o 
  -1   3   1        2.55        4.12      0.38 o 
   0   3   1      482.16      421.97      7.55 o 
   1   3   1     1499.69     1486.82     32.81 o 
   2   3   1     1282.04     1316.29     41.10 o 
   3   3   1      225.84      218.43     12.89 o 
   4   3   1      194.68      178.11      7.35 o 
   5   3   1      134.64      147.17      6.77 o 
   6   3   1        0.66       18.34      3.84 o 
  -6   4   1       54.15       46.75      3.85 o 
  -5   4   1      118.71      102.76      4.32 o 
  -4   4   1      140.84      131.65      4.78 o 
  -3   4   1      138.85      136.92      6.99 o 
  -2   4   1       37.01       45.15      2.41 o 
  -1   4   1      359.16      379.50      7.78 o 
   0   4   1       27.07       20.46      0.74 o 
   1   4   1     3831.19     3766.06     64.91 o 
   2   4   1     1408.53     1356.01     43.59 o 
   3   4   1     1239.60     1167.21     37.16 o 
   4   4   1      151.94      157.58      6.86 o 
   5   4   1        0.86        1.49      1.36 o 
   6   4   1      173.16      177.80     16.31 o 
  -6   5   1        8.19        8.91      2.37 o 
  -5   5   1       33.93       36.77      3.41 o 
  -4   5   1        1.51        2.14      0.96 o 
  -3   5   1      140.30      145.24      8.89 o 
  -2   5   1      290.04      305.20      8.15 o 
  -1   5   1       11.42       11.07      0.87 o 
   0   5   1       61.53       65.07      1.65 o 
   1   5   1      449.98      449.97      8.32 o 
   2   5   1     1256.41     1329.53     43.05 o 
   3   5   1      400.78      406.65     11.42 o 
   4   5   1       40.12       37.36      2.37 o 
   5   5   1      219.71      205.40     15.17 o 
  -5   6   1      196.87      214.87      9.40 o 
  -4   6   1       13.60       13.26      2.46 o 
  -3   6   1      129.47      130.46      8.57 o 
  -2   6   1       29.87       45.20      2.05 o 
  -1   6   1      233.54      226.76      5.84 o 
   0   6   1      376.96      399.02      7.56 o 
   1   6   1       31.58       39.55      1.72 o 
   2   6   1     1170.03     1170.09     29.81 o 
   3   6   1      411.25      418.39     11.87 o 
   4   6   1       97.06       94.54      4.07 o 
   5   6   1       41.25       46.93      3.98 o 
  -4   7   1      181.21      185.09      8.29 o 
  -3   7   1        0.92        2.30      1.46 o 
  -2   7   1      176.89      173.99      6.16 o 
  -1   7   1       25.59       25.39      1.54 o 
   0   7   1      142.02      151.88      4.29 o 
   1   7   1        6.50        5.17      0.90 o 
   2   7   1       37.81       45.37      2.48 o 
   3   7   1        4.58        1.96      1.52 o 
   4   7   1        2.88        3.25      1.70 o 
  -3   8   1       49.23       50.00      3.78 o 
  -2   8   1        3.96        1.76      1.18 o 
  -1   8   1      267.79      286.92      8.65 o 
   0   8   1      151.24      144.54      6.50 o 
   1   8   1      221.92      241.96     10.37 o 
   2   8   1      411.00      394.04     13.85 o 
   3   8   1      491.82      494.09     30.87 o 
  -2   9   1        3.43        2.25      1.38 o 
  -1   9   1       70.46       69.42      6.46 o 
   0   9   1       30.36       26.49      4.10 o 
  -6   0   2       14.99       17.30      3.22 o 
  -4   0   2        0.20        4.20      1.32 o 
  -2   0   2     1256.63     1271.91     54.38 o 
   2   0   2     5712.00     5593.99    234.81 o 
   4   0   2     2232.17     2094.94     64.96 o 
   6   0   2      556.03      543.65     27.83 o 
  -7   1   2       60.79       62.76      4.55 o 
  -6   1   2       92.40       91.42      4.94 o 
  -5   1   2        0.66        0.02      1.00 o 
  -4   1   2      152.56      145.97      5.97 o 
  -3   1   2      451.19      453.58     15.00 o 
  -2   1   2     4211.25     4083.91    124.57 o 
  -1   1   2      119.06      118.01      2.51 o 
   0   1   2      105.97      117.23      2.65 o 
   1   1   2     1923.78     1942.75     59.42 o 
   2   1   2      800.92      789.43     19.96 o 
   3   1   2      227.87      286.04      7.89 o 
   4   1   2      293.07      296.77      8.47 o 
   5   1   2      124.84      136.55      6.12 o 
   6   1   2        5.37        7.79      1.83 o 
  -6   2   2       25.76       23.06      2.64 o 
  -5   2   2       50.96       53.60      3.49 o 
  -4   2   2      758.59      764.30     24.98 o 
  -3   2   2     1654.46     1560.40     39.28 o 
  -2   2   2     1366.78     1319.39     41.49 o 
  -1   2   2      153.32      152.22      6.98 o 
   0   2   2       90.13       93.00      2.28 o 
   1   2   2     3659.07     3320.49    101.23 o 
   2   2   2      274.13      295.23     10.01 o 
   3   2   2      223.57      211.76      6.03 o 
   4   2   2      159.44      152.62      6.39 o 
   5   2   2      171.66      156.38      6.89 o 
   6   2   2      227.14      241.36     10.00 o 
  -6   3   2      422.96      452.71     23.48 o 
  -5   3   2        7.09       11.04      4.67 o 
  -4   3   2      208.59      184.68      7.47 o 
  -3   3   2       52.96       47.63      2.17 o 
  -2   3   2       46.36       65.29      2.79 o 
  -1   3   2     1009.91      951.31     20.73 o 
   0   3   2      163.35      159.86      3.42 o 
   1   3   2       63.00       71.84      2.34 o 
   2   3   2     1765.97     1871.85     64.36 o 
   3   3   2      355.04      323.26     11.42 o 
   4   3   2      697.60      758.56     25.08 o 
   5   3   2      163.54      143.17      6.67 o 
   6   3   2       10.00       14.36      2.61 o 
  -6   4   2        6.64        5.97      2.98 o 
  -5   4   2       77.18       76.75      4.52 o 
  -4   4   2       48.20       55.37      2.74 o 
  -3   4   2        0.60        0.00      0.53 o 
  -2   4   2       20.53       40.36      2.47 o 
  -1   4   2       24.29       32.50      1.17 o 
   0   4   2      515.13      492.31      9.85 o 
   1   4   2     1252.04     1316.84     23.05 o 
   2   4   2     2603.80     2517.93     62.14 o 
   3   4   2      608.20      571.13     19.12 o 
   4   4   2      227.08      205.10      8.84 o 
   5   4   2      273.39      280.93     11.19 o 
   6   4   2       23.50       30.54      3.86 o 
  -6   5   2       45.60       45.79      4.04 o 
  -5   5   2        3.47        0.73      1.50 o 
  -4   5   2      493.69      488.13     16.79 o 
  -3   5   2      304.15      293.23     12.71 o 
  -2   5   2      146.41      160.44      5.36 o 
  -1   5   2       90.04       78.13      2.15 o 
   0   5   2       47.91       58.14      1.52 o 
   1   5   2      115.34      123.75      2.73 o 
   2   5   2       18.71       15.57      1.31 o 
   3   5   2       10.35       11.36      1.45 o 
   4   5   2        1.31        1.21      0.99 o 
   5   5   2       31.93       33.90      2.58 o 
  -5   6   2       27.21       23.17      3.01 o 
  -4   6   2       30.34       36.79      3.23 o 
  -3   6   2        7.14        7.95      3.60 o 
  -2   6   2        2.55       15.27      1.19 o 
  -1   6   2        2.75        2.17      0.58 o 
   0   6   2     1067.39     1094.10     19.45 o 
   1   6   2      285.64      303.39      6.58 o 
   2   6   2     1794.56     1785.31     44.77 o 
   3   6   2       38.33       35.63      2.22 o 
   4   6   2      309.41      303.55      9.40 o 
   5   6   2       14.79       12.67      2.53 o 
  -4   7   2       52.83       59.27      4.29 o 
  -3   7   2        4.67        1.45      1.34 o 
  -2   7   2       17.88       17.17      1.72 o 
  -1   7   2      274.87      286.94      8.18 o 
   0   7   2        0.35        1.57      0.70 o 
   1   7   2       18.14       17.82      1.14 o 
   2   7   2       27.88       22.11      1.78 o 
   3   7   2      432.46      431.88     12.42 o 
   4   7   2      108.84      104.66      5.76 o 
  -3   8   2        4.78        3.83      1.79 o 
  -2   8   2      140.05      144.34      6.52 o 
  -1   8   2        4.07        4.57      1.38 o 
   0   8   2        1.99        1.14      1.14 o 
   1   8   2      159.88      160.38      5.81 o 
   2   8   2       39.66       42.69      2.59 o 
   3   8   2      107.64      104.82      5.71 o 
  -1   9   2        2.18        3.63      2.49 o 
   0   9   2       53.89       52.79      5.39 o 
  -7   0   3        6.38        8.04      2.93 o 
  -5   0   3      155.31      163.69      9.40 o 
  -3   0   3     3118.58     2997.90    127.17 o 
  -1   0   3       63.64       54.93      5.11 o 
   1   0   3      217.34      231.14      7.45 o 
   3   0   3     2228.47     2320.92     71.42 o 
   5   0   3      270.59      262.19     14.71 o 
  -7   1   3      258.51      246.38     14.94 o 
  -6   1   3      231.73      224.63      9.17 o 
  -5   1   3      997.18      962.20     31.27 o 
  -4   1   3       22.20       29.55      1.71 o 
  -3   1   3      998.86      936.01     23.96 o 
  -2   1   3     2932.35     2902.49     71.89 o 
  -1   1   3     2867.64     2839.76     53.98 o 
   0   1   3      531.11      546.16     13.73 o 
   1   1   3      718.77      708.08     22.06 o 
   2   1   3     1271.92     1374.10     34.31 o 
   3   1   3        8.97       18.19      1.10 o 
   4   1   3      132.70      143.94      6.01 o 
   5   1   3      232.48      264.77     10.10 o 
   6   1   3       45.51       38.54      3.42 o 
  -6   2   3       34.41       34.73      4.86 o 
  -5   2   3        8.02        3.86      2.99 o 
  -4   2   3       33.85       37.68      2.58 o 
  -3   2   3        2.65        3.68      0.63 o 
  -2   2   3      222.12      200.40      5.60 o 
  -1   2   3       53.38       55.35      1.67 o 
   0   2   3     2235.18     2155.64     37.13 o 
   1   2   3      543.87      526.70     16.70 o 
   2   2   3      494.76      471.61     15.38 o 
   3   2   3     2888.67     2889.17     71.74 o 
   4   2   3      869.27      875.43     28.48 o 
   5   2   3      941.56      929.65     30.59 o 
   6   2   3      111.34       92.01      5.19 o 
  -6   3   3       31.92       26.72      3.24 o 
  -5   3   3       33.40       31.89      2.31 o 
  -4   3   3       15.18       14.69      1.45 o 
  -3   3   3      538.19      506.61     11.58 o 
  -2   3   3      681.91      708.35     20.77 o 
  -1   3   3     2213.04     2055.81     39.38 o 
   0   3   3       97.48       84.88      1.96 o 
   1   3   3      348.61      274.19     10.66 o 
   2   3   3      999.82      922.30     29.17 o 
   3   3   3        1.38        1.52      0.90 o 
   4   3   3      127.05      144.28      6.35 o 
   5   3   3       98.13      103.00      5.40 o 
   6   3   3      153.32      152.99      7.42 o 
  -6   4   3        3.42        4.04      3.07 o 
  -5   4   3       11.69       11.30      2.03 o 
  -4   4   3      168.73      182.86      6.03 o 
  -3   4   3       36.18       33.49      1.85 o 
  -2   4   3      464.65      462.06     10.64 o 
  -1   4   3     1029.60      984.44     17.37 o 
   0   4   3      223.32      231.99      4.93 o 
   1   4   3     1050.61     1050.70     18.51 o 
   2   4   3        0.39        7.78      2.98 o 
   3   4   3       46.49       44.82      2.88 o 
   4   4   3        2.76        0.00      1.02 o 
   5   4   3      190.18      184.57     15.81 o 
   6   4   3        3.31        2.85      1.84 o 
  -6   5   3      254.94      245.77     10.44 o 
  -5   5   3      352.11      347.15     21.24 o 
  -4   5   3      133.13      131.07      6.14 o 
  -3   5   3       16.91       13.58      1.89 o 
  -2   5   3        0.59        0.70      0.50 o 
  -1   5   3      185.68      186.20      3.78 o 
   0   5   3       13.51       14.72      0.86 o 
   1   5   3      198.61      201.27      4.52 o 
   2   5   3       17.47       25.41      1.61 o 
   3   5   3      373.56      381.79     10.85 o 
   4   5   3        0.97       14.60      3.81 o 
   5   5   3      154.56      129.31      6.50 o 
  -5   6   3        8.31        7.64      2.23 o 
  -4   6   3       53.50       53.16      3.79 o 
  -3   6   3       86.95       95.66     12.61 o 
  -2   6   3       12.68       32.92      2.48 o 
  -1   6   3      547.79      537.72     11.10 o 
   0   6   3       87.74       87.48      2.48 o 
   1   6   3      217.26      215.14      4.91 o 
   2   6   3      392.62      384.17     10.79 o 
   3   6   3        0.01        0.00      0.80 o 
   4   6   3      103.66       97.47      4.22 o 
   5   6   3        0.78        0.23      1.14 o 
  -4   7   3        5.56        2.58      1.74 o 
  -3   7   3       77.51       87.22      4.81 o 
  -2   7   3       14.41       14.07      1.77 o 
  -1   7   3       38.54       42.27      2.29 o 
   0   7   3      151.32      163.36      4.60 o 
   1   7   3      184.47      182.19      4.44 o 
   2   7   3      144.16      155.25      5.32 o 
   3   7   3        0.19        1.16      1.03 o 
   4   7   3       66.94       54.06      4.10 o 
  -3   8   3        0.97        0.67      2.35 o 
  -2   8   3        1.89        1.20      1.11 o 
  -1   8   3        1.38        0.00      1.02 o 
   0   8   3      130.72      140.15      9.15 o 
   1   8   3       72.92       76.66      3.76 o 
   2   8   3       37.19       34.99      3.57 o 
   3   8   3      469.52      481.34     16.90 o 
  -1   9   3       89.76       90.15      4.72 o 
   0   9   3        9.80        8.71      2.86 o 
   1   9   3       11.89       15.81      3.45 o 
  -6   0   4      248.83      254.01     14.44 o 
  -4   0   4     1064.41     1023.69     45.27 o 
  -2   0   4     2521.01     2529.65    107.18 o 
   0   0   4      206.87      208.92      9.38 o 
   2   0   4     3689.68     3544.49    108.14 o 
   4   0   4     1707.96     1675.53     52.32 o 
   6   0   4      515.95      454.84     24.13 o 
  -6   1   4      156.32      159.71      7.15 o 
  -5   1   4     1302.72     1259.26     40.27 o 
  -4   1   4      859.49      832.99     21.77 o 
  -3   1   4      279.74      279.41     12.19 o 
  -2   1   4     1065.06     1009.33     24.82 o 
  -1   1   4     1891.79     1812.99     38.40 o 
   0   1   4     1154.53     1109.80     23.53 o 
   1   1   4     3708.73     3449.80     85.06 o 
   2   1   4      240.17      203.64      5.58 o 
   3   1   4        0.19        1.47      0.88 o 
   4   1   4      732.64      758.07     24.73 o 
   5   1   4      210.57      198.97      6.70 o 
   6   1   4        0.59        0.24      1.28 o 
  -6   2   4       13.44       11.16      3.13 o 
  -5   2   4       47.48       49.62      3.34 o 
  -4   2   4        5.23        5.86      0.95 o 
  -3   2   4       43.58       45.68      2.00 o 
  -2   2   4      266.47      267.79      7.06 o 
  -1   2   4        0.17        0.24      0.15 o 
   0   2   4      855.07      830.11     17.78 o 
   1   2   4      456.90      421.69     10.83 o 
   2   2   4      629.47      680.55     21.77 o 
   3   2   4      535.35      585.62     23.42 o 
   4   2   4      156.77      181.33      7.34 o 
   5   2   4      309.16      291.89     11.18 o 
   6   2   4       82.99       68.89      9.13 o 
  -6   3   4     1351.86     1289.69     44.58 o 
  -5   3   4      284.67      271.75     10.27 o 
  -4   3   4     1939.81     1867.33     46.72 o 
  -3   3   4       62.09       64.89      2.18 o 
  -2   3   4       67.50       75.07      3.62 o 
  -1   3   4       11.24       11.47      0.49 o 
   0   3   4       14.64       13.59      0.81 o 
   1   3   4      155.93      174.14      4.90 o 
   2   3   4        0.02        2.47      1.03 o 
   3   3   4      154.58      148.56      6.09 o 
   5   3   4        0.03        0.00      1.26 o 
   6   3   4      203.45      195.71      8.83 o 
  -6   4   4       14.19       11.12      2.21 o 
  -5   4   4       24.63       21.64      2.47 o 
  -4   4   4       34.66       33.42      2.75 o 
  -3   4   4      901.99      924.05     43.85 o 
  -2   4   4      459.25      454.10     10.73 o 
  -1   4   4      457.99      451.19      9.18 o 
   0   4   4      565.14      546.22     14.40 o 
   1   4   4       33.80       31.57      1.11 o 
   2   4   4        7.23        8.28      1.21 o 
   3   4   4      780.65      738.84     27.07 o 
   4   4   4      195.46      203.63      8.35 o 
   5   4   4      130.30      121.40      6.59 o 
   6   4   4      131.13      137.46      7.54 o 
  -5   5   4        0.07        1.18      2.23 o 
  -4   5   4        0.22        0.02      1.16 o 
  -3   5   4        5.54        6.07      2.69 o 
  -2   5   4      283.62      291.66      6.41 o 
  -1   5   4      208.58      214.75      4.83 o 
   0   5   4     2474.52     2362.72     44.95 o 
   1   5   4      166.15      153.28      4.00 o 
   2   5   4      855.92      798.55     20.68 o 
   3   5   4       67.81       64.52      5.45 o 
   4   5   4      198.91      178.83     11.66 o 
   5   5   4        0.60        0.00      1.29 o 
  -5   6   4       10.93       15.61      2.67 o 
  -4   6   4       13.10       14.52      4.15 o 
  -3   6   4        9.02        7.88      1.39 o 
  -2   6   4       33.44       36.42      2.15 o 
  -1   6   4      233.45      241.19      6.14 o 
   0   6   4       36.53       36.08      1.46 o 
   1   6   4        0.80        0.53      0.56 o 
   2   6   4        0.06        0.85      0.79 o 
   3   6   4       76.72       71.78      3.24 o 
   4   6   4      315.21      304.14     13.76 o 
   5   6   4       22.74       18.32      2.80 o 
  -4   7   4       28.43       34.79      4.12 o 
  -3   7   4       72.37       65.09      3.38 o 
  -2   7   4      180.49      187.68      8.11 o 
  -1   7   4        0.63        0.00      0.81 o 
   0   7   4       97.33       91.91      3.47 o 
   1   7   4        0.45        0.61      0.96 o 
   2   7   4       50.26       48.27      2.56 o 
   3   7   4        7.10        7.94      1.41 o 
   4   7   4       23.57       19.41      2.15 o 
  -3   8   4       13.18       18.75      2.73 o 
  -2   8   4       45.22       45.83      4.86 o 
  -1   8   4       84.11       84.22      4.31 o 
   0   8   4       55.98       58.42      3.41 o 
   1   8   4       20.80       20.32      2.39 o 
   2   8   4        0.51        2.05      1.37 o 
   3   8   4        4.71        6.61      1.57 o 
  -1   9   4       24.15       32.03      2.87 o 
   0   9   4        2.20        3.95      2.47 o 
   1   9   4      129.30      148.85      7.14 o 
  -5   0   5       15.42       22.00      3.26 o 
  -3   0   5       91.68       72.66      4.80 o 
  -1   0   5     1652.64     1639.60     40.05 o 
   1   0   5     4924.89     4913.49    149.10 o 
   3   0   5      148.47      169.59      6.26 o 
   5   0   5      384.82      369.45     19.72 o 
  -6   1   5      210.37      201.63      8.48 o 
  -5   1   5     2799.31     2690.48     67.70 o 
  -4   1   5      499.78      476.51     15.90 o 
  -3   1   5     1513.85     1510.99     37.11 o 
  -2   1   5      736.08      753.64     22.46 o 
  -1   1   5      248.12      279.88      6.32 o 
   0   1   5      511.41      485.15      9.47 o 
   1   1   5      461.46      426.67     10.98 o 
   2   1   5     2541.19     2482.55     65.66 o 
   3   1   5     1024.46     1040.13     26.41 o 
   4   1   5      522.77      510.90     14.24 o 
   5   1   5       31.60       29.53      2.63 o 
   6   1   5      202.99      194.31      8.86 o 
  -6   2   5       41.92       42.10      3.24 o 
  -5   2   5        8.55        7.77      1.24 o 
  -4   2   5     1375.55     1315.50     33.27 o 
  -3   2   5     1416.23     1428.32     30.85 o 
  -2   2   5     2009.61     2093.87     40.19 o 
  -1   2   5      132.19      147.95      5.06 o 
   0   2   5      346.96      367.35      8.14 o 
   1   2   5      774.08      746.88     27.26 o 
   2   2   5      524.26      538.99     17.52 o 
   3   2   5      537.35      544.68     18.07 o 
   4   2   5        1.90        2.58      1.29 o 
   5   2   5      212.19      208.57      8.67 o 
   6   2   5       36.36       37.23      3.54 o 
  -6   3   5      126.42      122.09      6.08 o 
  -5   3   5       44.47       39.52      2.98 o 
  -4   3   5      554.04      549.95     18.10 o 
  -3   3   5       81.09       80.93      3.01 o 
  -2   3   5      124.47      113.36      3.20 o 
  -1   3   5     1477.65     1421.14     27.41 o 
   0   3   5      237.77      233.06      4.79 o 
   1   3   5     3721.87     3393.21     83.75 o 
   2   3   5      134.52      157.06      6.01 o 
   3   3   5     1136.02     1063.83     33.96 o 
   4   3   5      381.81      353.06     12.85 o 
   5   3   5       31.14       33.94      3.44 o 
   6   3   5       25.01       29.76      3.28 o 
  -6   4   5       11.85        8.92      2.24 o 
  -5   4   5        3.29        2.47      1.32 o 
  -4   4   5        6.14        7.61      1.60 o 
  -3   4   5       58.13       58.76      2.73 o 
  -2   4   5      105.42      111.27      2.81 o 
  -1   4   5       66.62       59.60      1.76 o 
   0   4   5     1027.52      994.60     24.75 o 
   1   4   5       33.86       30.01      1.23 o 
   2   4   5      177.52      174.97      6.69 o 
   3   4   5       27.82       28.34      2.25 o 
   4   4   5      222.55      230.26      9.23 o 
   5   4   5      580.48      562.59     23.84 o 
   6   4   5       80.91      101.67      5.97 o 
  -5   5   5      361.29      370.20     13.73 o 
  -4   5   5      746.75      750.56     24.44 o 
  -3   5   5     1649.65     1635.74     41.42 o 
  -2   5   5        0.07        7.68      1.21 o 
  -1   5   5      952.98      961.72     19.01 o 
   0   5   5       32.54       28.52      1.44 o 
   1   5   5        0.08        0.23      0.41 o 
   2   5   5       19.65       20.55      1.49 o 
   3   5   5      170.57      161.91      7.02 o 
   4   5   5        0.13        3.24      1.93 o 
   5   5   5       47.54       45.24      3.94 o 
  -5   6   5       23.72       27.11      6.06 o 
  -4   6   5        0.08        0.00      1.25 o 
  -3   6   5      437.09      445.52     12.77 o 
  -2   6   5       66.75       73.17      3.20 o 
  -1   6   5      103.15      105.93      3.28 o 
   0   6   5       28.27       29.94      1.49 o 
   1   6   5        2.63        2.22      0.61 o 
   2   6   5       13.57       15.79      1.44 o 
   3   6   5        3.09        2.30      0.92 o 
   4   6   5       70.31       61.95      3.27 o 
   5   6   5       66.50       59.37      3.46 o 
  -4   7   5        3.55        4.79      3.13 o 
  -3   7   5      127.35      129.87      5.13 o 
  -2   7   5        9.27        8.18      1.41 o 
  -1   7   5      169.35      172.69      6.20 o 
   0   7   5      317.46      325.90      9.29 o 
   1   7   5      118.14      120.87      4.32 o 
   2   7   5      223.36      224.91      7.11 o 
   3   7   5        1.11        0.54      0.99 o 
   4   7   5        0.89        0.75      1.45 o 
  -3   8   5        0.05        0.00      1.10 o 
  -2   8   5       68.78       73.97      5.93 o 
  -1   8   5      117.31      111.27      5.18 o 
   0   8   5       18.61       22.86      2.27 o 
   1   8   5        0.67        1.10      1.24 o 
   2   8   5       11.56       13.76      2.43 o 
   3   8   5       54.72       62.34      4.25 o 
  -1   9   5       55.40       57.00      3.69 o 
   0   9   5        7.04        5.53      1.67 o 
   1   9   5       77.03       76.62      5.58 o 
  -6   0   6       29.43       22.37      3.49 o 
  -4   0   6     1118.28     1094.55     48.45 o 
  -2   0   6     3695.63     4176.16    146.33 o 
   0   0   6       55.67       53.21      3.11 o 
   2   0   6       23.81       41.16      2.04 o 
   4   0   6       21.02       26.99      2.10 o 
   6   0   6      364.88      362.39     20.27 o 
  -6   1   6        2.02        1.44      1.98 o 
  -5   1   6      490.61      468.44     13.22 o 
  -4   1   6      242.54      249.80      7.30 o 
  -3   1   6      518.10      545.81     14.12 o 
  -2   1   6      423.38      504.28      9.92 o 
  -1   1   6      112.99      111.40      2.39 o 
   0   1   6     1946.57     1987.40     37.85 o 
   1   1   6        7.15        8.60      0.56 o 
   2   1   6     4109.73     4046.35     87.17 o 
   3   1   6      306.61      296.75      7.20 o 
   4   1   6      807.79      787.96     21.18 o 
   5   1   6      123.55      131.12      8.34 o 
   6   1   6       20.12       16.89      2.64 o 
  -6   2   6       23.25       21.19      2.41 o 
  -5   2   6        4.22        3.94      1.28 o 
  -4   2   6       12.97       20.09      1.31 o 
  -3   2   6      341.14      362.32      8.51 o 
  -2   2   6       17.01       21.09      0.86 o 
  -1   2   6     1776.73     1789.46     38.12 o 
   0   2   6      446.04      470.62     12.17 o 
   1   2   6      430.58      418.85     17.09 o 
   2   2   6      116.80      118.59      3.79 o 
   3   2   6      210.11      205.13      7.74 o 
   4   2   6       27.44       28.60      2.41 o 
   5   2   6      349.99      354.73     13.18 o 
   6   2   6        0.55        1.76      1.66 o 
  -6   3   6      253.29      248.91      9.96 o 
  -5   3   6        0.14        0.02      0.98 o 
  -4   3   6     2674.58     2634.75     78.58 o 
  -3   3   6      130.90      123.90      3.51 o 
  -2   3   6     3017.79     2878.13     70.72 o 
  -1   3   6      388.23      419.99      8.49 o 
   0   3   6      298.96      309.09      7.09 o 
   1   3   6      968.50      886.01     22.42 o 
   2   3   6        2.94       24.00      5.64 o 
   3   3   6      428.99      411.69     14.23 o 
   4   3   6        0.05        1.55      1.09 o 
   5   3   6       11.69        8.05      1.87 o 
   6   3   6       48.16       40.05      4.64 o 
  -6   4   6        1.05        0.00      1.43 o 
  -5   4   6        1.42        2.19      1.56 o 
  -4   4   6      131.84      134.48      6.02 o 
  -3   4   6      782.03      803.17     21.05 o 
  -2   4   6      137.03      139.76      3.88 o 
  -1   4   6      412.48      435.16      8.92 o 
   0   4   6      352.40      354.45      8.00 o 
   1   4   6        2.25        2.15      0.57 o 
   2   4   6      164.59      153.26      8.87 o 
   3   4   6        2.89        1.33      1.57 o 
   4   4   6      149.73      155.23      6.89 o 
   5   4   6       10.46        9.69      3.06 o 
   6   4   6        4.06        2.58      1.98 o 
  -5   5   6       10.82       10.28      2.09 o 
  -4   5   6       20.10       22.57      2.47 o 
  -3   5   6       86.05       96.70      3.94 o 
  -2   5   6      210.70      204.69      5.44 o 
  -1   5   6       14.47       14.52      1.06 o 
   0   5   6      170.91      172.57      4.47 o 
   1   5   6      200.17      185.77      5.57 o 
   2   5   6      374.29      345.23      9.71 o 
   3   5   6      365.69      310.54     11.62 o 
   4   5   6      237.52      243.44      9.79 o 
   5   5   6       54.32       52.13      3.98 o 
  -5   6   6       15.47       15.38      3.63 o 
  -4   6   6       58.89       68.95      4.93 o 
  -3   6   6       32.99       32.55      2.32 o 
  -2   6   6      375.65      383.96     10.92 o 
  -1   6   6        2.73        2.35      0.71 o 
   0   6   6      582.43      569.30     15.02 o 
   1   6   6       65.54       65.97      7.34 o 
   2   6   6        2.25        7.70      1.16 o 
   3   6   6        4.43        5.47      1.18 o 
   4   6   6      203.43      200.61      9.54 o 
   5   6   6        1.17        2.18      1.43 o 
  -4   7   6       58.82       70.31      4.63 o 
  -3   7   6      797.26      828.47     27.70 o 
  -2   7   6      590.67      588.47     16.13 o 
  -1   7   6      131.21      130.30      4.67 o 
   0   7   6      189.87      199.48      6.26 o 
   1   7   6       64.04       69.02      3.90 o 
   2   7   6       15.30       16.95      2.78 o 
   3   7   6       40.30       40.33      2.58 o 
   4   7   6       12.23       11.45      1.84 o 
  -3   8   6        3.62        2.12      1.37 o 
  -2   8   6      137.74      146.12      6.28 o 
  -1   8   6       21.39       24.65      5.08 o 
   0   8   6       64.41       72.21      3.28 o 
   1   8   6        0.05        0.00      1.23 o 
   2   8   6        3.92        3.75      2.82 o 
   3   8   6        8.03        8.78      2.14 o 
  -1   9   6        2.39        1.82      1.59 o 
   0   9   6       39.20       45.41      4.74 o 
  -5   0   7        8.32        4.45      1.98 o 
  -3   0   7     1379.11     1501.24     44.76 o 
  -1   0   7      380.72      424.01     10.74 o 
   1   0   7       14.65       12.27      0.98 o 
   3   0   7       21.87       23.51      1.72 o 
   5   0   7        2.13        0.23      1.48 o 
  -6   1   7       53.61       41.93      3.12 o 
  -5   1   7        0.10        0.38      0.78 o 
  -4   1   7      297.94      293.76      8.41 o 
  -3   1   7     1885.39     1946.09     40.81 o 
  -2   1   7       41.90       78.25      1.93 o 
  -1   1   7     5541.56     5645.57    137.31 o 
   0   1   7      139.51      160.27      5.17 o 
   1   1   7     3453.01     3672.95     79.16 o 
   2   1   7       71.67      123.43      3.31 o 
   3   1   7       63.32       66.68      2.64 o 
   4   1   7      130.68      127.24      4.62 o 
   5   1   7        1.38        1.31      1.31 o 
   6   1   7       12.36       13.22      2.50 o 
  -6   2   7       23.93       19.84      2.36 o 
  -5   2   7        2.81        2.15      1.14 o 
  -4   2   7       18.71       16.82      1.45 o 
  -3   2   7      202.28      198.80      5.07 o 
  -2   2   7      158.92      209.85      4.55 o 
  -1   2   7     2676.29     2848.21     60.33 o 
   0   2   7      588.58      552.67     12.12 o 
   1   2   7     1149.38     1129.61     30.57 o 
   2   2   7     1036.59     1026.86     25.98 o 
   3   2   7       21.24       18.07      1.77 o 
   4   2   7        0.77        6.38      1.60 o 
   5   2   7      105.68      105.03      4.49 o 
   6   2   7      141.30      157.83      7.88 o 
  -6   3   7       91.48       90.80      5.03 o 
  -5   3   7       11.81        8.71      1.70 o 
  -4   3   7       13.29       14.55      1.94 o 
  -3   3   7      291.44      313.06      7.69 o 
  -2   3   7     1263.43     1290.27     32.65 o 
  -1   3   7      200.41      227.48      5.74 o 
   0   3   7      702.30      668.65     14.67 o 
   1   3   7      290.19      270.83      9.59 o 
   2   3   7        4.47       18.38      1.62 o 
   3   3   7     1291.85     1225.06     38.97 o 
   4   3   7       78.62       86.37      4.76 o 
   5   3   7      511.75      510.47     20.99 o 
   6   3   7        1.12        1.01      1.48 o 
  -6   4   7       57.48       65.28      4.45 o 
  -5   4   7       48.77       45.34      3.42 o 
  -4   4   7      222.13      246.94      9.37 o 
  -3   4   7      399.77      405.00      9.74 o 
  -2   4   7      299.17      292.19      7.16 o 
  -1   4   7       82.23       74.24      3.38 o 
   0   4   7      542.74      558.34     12.28 o 
   1   4   7        4.82        4.85      0.94 o 
   2   4   7        8.05        6.68      1.70 o 
   3   4   7       24.85       22.05      2.12 o 
   4   4   7       23.41       27.01      3.01 o 
   5   4   7        1.96        1.70      1.54 o 
  -5   5   7      321.81      331.82     12.52 o 
  -4   5   7      145.36      154.36      6.81 o 
  -3   5   7      966.02      973.81     25.33 o 
  -2   5   7      215.35      210.25      5.58 o 
  -1   5   7     1003.99      990.41     21.85 o 
   0   5   7       85.58       80.40      2.94 o 
   1   5   7       65.41       59.03      3.11 o 
   2   5   7       76.28       72.41      3.76 o 
   3   5   7       60.33       63.65      8.63 o 
   4   5   7        6.49        7.85      1.78 o 
   5   5   7       41.75       46.83      3.87 o 
  -5   6   7       56.43       67.57      4.67 o 
  -4   6   7        9.04        6.78      3.16 o 
  -3   6   7        3.73        5.38      1.20 o 
  -2   6   7      441.35      457.79     12.77 o 
  -1   6   7       40.74       45.91      1.98 o 
   0   6   7      334.64      337.36      9.42 o 
   1   6   7       88.79       85.08      4.18 o 
   2   6   7        5.82        5.07      1.06 o 
   3   6   7       97.77       91.68      3.83 o 
   4   6   7        7.68        8.72      1.58 o 
  -4   7   7        6.82        5.53      2.57 o 
  -3   7   7       11.38       11.55      1.94 o 
  -2   7   7       32.34       34.74      2.38 o 
  -1   7   7      105.16      111.53      4.11 o 
   0   7   7        4.05        5.06      1.24 o 
   1   7   7      106.97      112.91      5.36 o 
   2   7   7      133.94      125.55      5.92 o 
   3   7   7       82.91       87.52      4.65 o 
   4   7   7      168.96      174.32      8.59 o 
  -3   8   7        2.42        3.73      1.40 o 
  -2   8   7       31.65       37.24      2.61 o 
  -1   8   7      171.22      170.15      7.11 o 
   0   8   7       11.46       10.35      1.49 o 
   1   8   7      269.70      264.61     10.46 o 
   2   8   7        0.05        0.14      1.38 o 
   0   9   7       53.07       50.76      5.57 o 
  -6   0   8       34.47       29.46      4.16 o 
  -4   0   8      404.67      390.62     12.86 o 
  -2   0   8     1222.15     1294.17     38.49 o 
   0   0   8     7104.87     6993.42    293.64 o 
   2   0   8     3703.37     3956.76    120.72 o 
   4   0   8       47.17       54.26      5.01 o 
   6   0   8      183.38      159.01     11.30 o 
  -6   1   8       32.62       28.93      2.56 o 
  -5   1   8       88.74       89.09      3.65 o 
  -4   1   8      202.53      195.23      5.05 o 
  -3   1   8      349.70      332.48      7.67 o 
  -2   1   8     3839.41     4077.66     76.38 o 
  -1   1   8     1081.79     1053.79     20.39 o 
   0   1   8      683.84      743.87     18.94 o 
   1   1   8      531.53      628.36     14.07 o 
   2   1   8      237.71      277.25      6.68 o 
   3   1   8      107.34      106.90      3.15 o 
   4   1   8      222.24      236.45      7.44 o 
   5   1   8      140.65      135.78      6.69 o 
   6   1   8      248.96      265.94     11.48 o 
  -6   2   8      243.21      242.60      9.49 o 
  -5   2   8       19.13       17.32      2.68 o 
  -4   2   8       50.72       40.05      2.17 o 
  -3   2   8      206.60      234.74      8.06 o 
  -2   2   8       28.11       37.32      1.78 o 
  -1   2   8      412.43      467.64     10.52 o 
   0   2   8      121.44      144.64      3.23 o 
   1   2   8      251.13      291.30     11.48 o 
   2   2   8       26.63       27.72      1.37 o 
   3   2   8      341.93      326.77     11.59 o 
   4   2   8       11.94       26.28      2.02 o 
   5   2   8       47.71       53.45      3.09 o 
   6   2   8        0.02        1.17      3.35 o 
  -6   3   8        0.99        1.39      1.41 o 
  -5   3   8       94.96       89.93      4.68 o 
  -4   3   8      106.74      109.67      4.65 o 
  -3   3   8      368.60      391.60      9.38 o 
  -2   3   8      846.80      830.88     18.42 o 
  -1   3   8       96.10       81.77      2.45 o 
   0   3   8     3830.64     3835.77     81.04 o 
   1   3   8        0.51        2.95      0.56 o 
   2   3   8     1516.91     1502.65     58.46 o 
   3   3   8        1.48        5.46      3.46 o 
   4   3   8        3.61        4.29      1.83 o 
   5   3   8        2.98        3.40      1.62 o 
   6   3   8        0.69        0.44      1.52 o 
  -6   4   8       65.39       70.55      4.57 o 
  -5   4   8      148.20      153.57      6.91 o 
  -4   4   8      385.93      376.56     13.26 o 
  -3   4   8       32.48       31.07      1.66 o 
  -2   4   8      133.49      130.81      3.79 o 
  -1   4   8     1492.95     1526.52     32.93 o 
   0   4   8       26.82       33.59      1.39 o 
   1   4   8     1302.36     1150.48     36.17 o 
   2   4   8        4.91       12.66      1.54 o 
   3   4   8      511.51      504.45     17.28 o 
   4   4   8        0.58        1.52      1.20 o 
   5   4   8       21.41       24.40      2.92 o 
  -5   5   8        0.00        0.00      1.42 o 
  -4   5   8        0.69        5.37      1.46 o 
  -3   5   8      122.38      127.04      4.70 o 
  -2   5   8      209.36      206.68      5.56 o 
  -1   5   8        2.06        1.59      0.72 o 
   0   5   8      337.79      349.56      9.58 o 
   1   5   8        0.56        0.45      0.74 o 
   2   5   8      617.25      561.48     45.09 o 
   3   5   8       38.85       36.07      2.79 o 
   4   5   8      419.69      420.35     15.34 o 
   5   5   8       41.61       43.60      3.84 o 
  -5   6   8       57.94       62.60      4.50 o 
  -4   6   8      165.55      167.42     13.06 o 
  -3   6   8       20.70       18.68      1.85 o 
  -2   6   8        0.07        0.00      0.86 o 
  -1   6   8      211.44      223.35      5.91 o 
   0   6   8      130.53      123.42      4.21 o 
   1   6   8      214.35      200.16      7.85 o 
   2   6   8      373.01      326.90     14.55 o 
   3   6   8       19.07       18.56      1.78 o 
   4   6   8       38.72       40.77      3.48 o 
  -4   7   8       16.45       14.82      2.47 o 
  -3   7   8       29.59       31.75      2.46 o 
  -2   7   8       83.57       91.78      4.79 o 
  -1   7   8      180.88      190.77      6.16 o 
   0   7   8      229.46      234.20      7.73 o 
   1   7   8      214.56      217.10      9.85 o 
   2   7   8        1.65        3.19      1.51 o 
   3   7   8       13.07       13.82      2.28 o 
  -3   8   8       30.98       30.94      2.62 o 
  -2   8   8       51.95       45.69      3.37 o 
  -1   8   8        0.05        0.57      1.29 o 
   0   8   8       75.24       71.83      3.97 o 
   1   8   8        2.01        0.76      1.41 o 
   2   8   8       30.78       34.44      3.90 o 
  -5   0   9      218.25      219.03     12.60 o 
  -3   0   9     2565.35     2436.83     71.92 o 
  -1   0   9     3324.39     3593.81     87.65 o 
   1   0   9     3957.91     4256.72    129.78 o 
   3   0   9     1253.47     1305.32     40.91 o 
   5   0   9       19.23       22.60      3.87 o 
  -6   1   9       12.48       10.40      3.22 o 
  -5   1   9       13.23       13.05      1.49 o 
  -4   1   9      214.72      202.17      6.22 o 
  -3   1   9     1002.03      957.78     20.54 o 
  -2   1   9       34.83       54.18      1.49 o 
  -1   1   9      254.76      246.31      5.14 o 
   0   1   9     2467.28     2532.00     62.99 o 
   1   1   9     1347.47     1510.80     32.99 o 
   2   1   9      124.92      124.83      3.47 o 
   3   1   9     1266.96     1291.24     28.60 o 
   4   1   9      272.96      289.24      8.85 o 
   5   1   9       19.28       25.93      2.91 o 
   6   1   9      122.54      113.72      6.59 o 
  -6   2   9      106.76      116.16      6.39 o 
  -5   2   9        4.49        1.95      1.17 o 
  -4   2   9      380.90      376.21     10.55 o 
  -3   2   9       62.89       60.69      2.22 o 
  -2   2   9      298.19      294.36     11.20 o 
  -1   2   9     1070.54     1118.44     24.21 o 
   0   2   9      475.22      438.86      8.82 o 
   1   2   9      777.10      752.05     19.28 o 
   2   2   9      407.25      473.06     11.00 o 
   3   2   9     1169.61     1105.03     29.04 o 
   4   2   9      527.03      544.22     15.39 o 
   5   2   9       93.42       99.99      4.48 o 
   6   2   9        0.29        1.69      1.80 o 
  -6   3   9       41.86       42.04      3.43 o 
  -5   3   9       73.10       67.76      4.40 o 
  -4   3   9      243.27      248.59      7.57 o 
  -3   3   9       11.81       11.57      1.06 o 
  -2   3   9      325.50      388.40      9.17 o 
  -1   3   9        6.74        9.28      0.77 o 
   0   3   9      822.49      851.70     18.58 o 
   1   3   9      170.96      159.84      4.79 o 
   2   3   9       30.14       37.09      2.39 o 
   3   3   9      476.50      481.33     20.13 o 
   4   3   9       36.05       36.08      2.94 o 
   5   3   9      370.10      372.71     11.59 o 
   6   3   9        1.50        2.27      1.91 o 
  -6   4   9       11.73        8.12      2.29 o 
  -5   4   9      342.53      341.47     22.87 o 
  -4   4   9      177.89      181.58     14.32 o 
  -3   4   9       25.44       25.84      1.56 o 
  -2   4   9      814.97      820.08     18.38 o 
  -1   4   9      370.60      414.57      9.70 o 
   0   4   9      168.06      171.05      4.45 o 
   1   4   9      300.54      264.01     15.16 o 
   2   4   9     1544.49     1422.78     44.76 o 
   3   4   9      738.73      720.78     23.91 o 
   4   4   9       87.57      100.24      5.21 o 
   5   4   9       33.95       35.88      3.47 o 
  -5   5   9       15.30       19.89      2.66 o 
  -4   5   9        1.20        1.81      1.18 o 
  -3   5   9       19.85       20.25      1.77 o 
  -2   5   9       56.53       65.96      2.51 o 
  -1   5   9      938.66      927.21     20.59 o 
   0   5   9      206.98      214.31      6.34 o 
   1   5   9     1328.69     1198.99     37.96 o 
   2   5   9      529.26      473.24     25.40 o 
   3   5   9       26.27       28.16      2.62 o 
   4   5   9        0.15        0.00      1.23 o 
   5   5   9        1.14        0.79      1.69 o 
  -4   6   9        1.65        1.98      1.42 o 
  -3   6   9      187.72      183.11      6.31 o 
  -2   6   9       17.65       19.02      1.49 o 
  -1   6   9       44.47       43.49      2.02 o 
   0   6   9      178.26      178.81      5.65 o 
   1   6   9        0.05        1.74      1.06 o 
   2   6   9      172.82      162.92     11.45 o 
   3   6   9       75.16       69.68      4.15 o 
   4   6   9       79.56       78.42      4.79 o 
  -4   7   9       16.85       19.62      2.72 o 
  -3   7   9       20.49       16.17      2.17 o 
  -2   7   9       58.17       55.25      2.94 o 
  -1   7   9      155.84      162.69      5.48 o 
   0   7   9       20.36       20.84      1.74 o 
   1   7   9      524.78      495.73     17.33 o 
   2   7   9       87.72       81.47      4.55 o 
   3   7   9       43.42       38.29      3.27 o 
  -2   8   9       66.89       66.56      4.13 o 
  -1   8   9       53.18       58.37      6.74 o 
   0   8   9        1.92        1.78      1.27 o 
   1   8   9      333.52      325.67     12.51 o 
   2   8   9      132.23      123.86      6.26 o 
  -6   0  10        0.19        2.26      2.38 o 
  -4   0  10      163.95      162.39      6.19 o 
  -2   0  10      388.30      392.26     10.24 o 
   2   0  10      591.71      629.86     20.29 o 
   4   0  10     3608.81     3671.51    164.71 o 
   6   0  10      176.79      184.21     12.77 o 
  -6   1  10       18.97       20.49      4.07 o 
  -5   1  10        1.18        0.89      0.90 o 
  -4   1  10      377.12      368.82     10.30 o 
  -3   1  10       12.88       14.22      1.20 o 
  -2   1  10      112.20      117.22      2.75 o 
  -1   1  10       20.50       26.81      0.92 o 
   0   1  10     1484.64     1642.44     35.81 o 
   1   1  10      405.71      426.77      9.88 o 
   2   1  10     1462.24     1528.46     33.57 o 
   3   1  10      188.29      182.33      5.92 o 
   4   1  10     1422.65     1478.09     38.60 o 
   5   1  10      188.46      196.06     12.26 o 
   6   1  10       78.81       74.47      5.39 o 
  -6   2  10       97.11       87.36      7.20 o 
  -5   2  10       27.01       33.94      2.28 o 
  -4   2  10     1191.12     1204.95     30.37 o 
  -3   2  10     2225.89     2178.09     46.83 o 
  -2   2  10     2528.69     2517.98     62.03 o 
  -1   2  10     1118.85     1228.51     26.57 o 
   0   2  10        5.65        3.88      0.50 o 
   1   2  10     2746.09     2782.89     69.08 o 
   2   2  10      783.39      816.91     18.42 o 
   3   2  10     1195.19     1181.70     31.00 o 
   4   2  10        6.05       12.52      1.68 o 
   5   2  10        1.52        0.00      1.23 o 
   6   2  10        4.81        3.90      2.46 o 
  -6   3  10       94.19       93.53      7.12 o 
  -5   3  10      190.25      194.28     10.53 o 
  -4   3  10       51.54       48.80      2.57 o 
  -3   3  10        5.17        4.49      0.79 o 
  -2   3  10      311.73      292.11      7.17 o 
  -1   3  10      775.59      740.10     16.46 o 
   0   3  10     1332.02     1289.01     27.77 o 
   1   3  10        4.21        4.22      0.70 o 
   2   3  10     1037.34     1022.35     34.32 o 
   3   3  10      933.50      933.33     30.27 o 
   4   3  10       30.19       37.74      2.55 o 
   5   3  10        7.94        8.28      1.96 o 
  -5   4  10       23.62       26.01      2.71 o 
  -4   4  10       88.02       93.22      6.10 o 
  -3   4  10        3.20        2.07      0.75 o 
  -2   4  10      126.90      146.67      4.20 o 
  -1   4  10        5.95        8.04      0.87 o 
   0   4  10      644.02      614.57     13.82 o 
   1   4  10        0.01        0.08      0.66 o 
   2   4  10       42.18       44.99      2.99 o 
   3   4  10      736.61      715.85     23.79 o 
   4   4  10        3.76        4.64      1.63 o 
   5   4  10      518.51      560.96     16.51 o 
  -5   5  10       12.76       16.30      2.42 o 
  -4   5  10       29.31       35.73      4.96 o 
  -3   5  10        2.58        2.94      0.96 o 
  -2   5  10       50.14       53.56      2.26 o 
  -1   5  10      156.24      154.75      4.97 o 
   0   5  10      308.92      318.37      8.92 o 
   1   5  10      233.78      214.86     13.05 o 
   2   5  10       52.66       49.00      5.49 o 
   3   5  10      248.27      235.02      9.30 o 
   4   5  10       92.49       89.78     10.26 o 
   5   5  10       90.31      100.14      5.82 o 
  -4   6  10       14.93       14.73      2.31 o 
  -3   6  10       27.27       28.13      2.18 o 
  -2   6  10      110.39      110.54      3.70 o 
  -1   6  10       24.52       23.80      1.57 o 
   0   6  10      147.49      146.41      4.90 o 
   1   6  10        5.69        5.49      1.34 o 
   2   6  10     1120.41      973.04     51.68 o 
   3   6  10        3.46        3.66      1.49 o 
   4   6  10      214.34      219.09      9.42 o 
  -3   7  10        0.27        0.15      1.10 o 
  -2   7  10       15.24       17.65      1.86 o 
  -1   7  10      258.16      272.66      8.29 o 
   0   7  10       63.71       64.39      3.45 o 
   1   7  10       71.83       74.80      4.28 o 
   2   7  10        2.06        2.25      1.36 o 
   3   7  10       21.77       17.80      2.65 o 
  -2   8  10       67.94       84.37      4.68 o 
  -1   8  10       54.13       48.55      3.46 o 
   0   8  10        7.53        5.92      1.64 o 
   1   8  10       14.50       14.21      2.31 o 
   2   8  10        5.79        4.70      3.52 o 
  -5   0  11      578.66      577.54     28.10 o 
  -3   0  11     3593.09     3635.62    124.91 o 
  -1   0  11     1555.31     1644.70    105.81 o 
   1   0  11      107.29      146.00      5.55 o 
   3   0  11      288.84      325.10     11.42 o 
   5   0  11       33.28       29.27      4.51 o 
  -6   1  11      123.15      121.49      9.26 o 
  -5   1  11        0.45        0.00      1.19 o 
  -4   1  11       58.16       57.09      2.63 o 
  -3   1  11      322.84      322.98      8.95 o 
  -2   1  11      559.50      582.00     11.48 o 
  -1   1  11        6.62        7.94      0.51 o 
   0   1  11      488.33      513.50     11.72 o 
   1   1  11      735.09      713.75     16.09 o 
   2   1  11        0.54        2.52      0.58 o 
   3   1  11     1115.35     1158.51     30.38 o 
   4   1  11      243.74      259.96      8.30 o 
   5   1  11       18.41       13.61      2.52 o 
   6   1  11       89.11       93.36      6.09 o 
  -6   2  11        0.60        0.00      2.26 o 
  -5   2  11      228.97      225.98      7.24 o 
  -4   2  11      187.93      173.46      6.14 o 
  -3   2  11      148.12      150.06      4.27 o 
  -2   2  11      443.14      454.50     12.21 o 
  -1   2  11       21.45       23.12      1.13 o 
   0   2  11      988.82      928.75     25.15 o 
   1   2  11      109.04       99.25      3.37 o 
   2   2  11      280.22      279.45      6.94 o 
   3   2  11      489.50      479.05     13.52 o 
   4   2  11      967.26      960.36     25.84 o 
   5   2  11      732.76      729.57     25.92 o 
  -6   3  11        0.12        0.00      1.39 o 
  -5   3  11        1.68        0.11      1.68 o 
  -4   3  11        8.70       10.50      1.38 o 
  -3   3  11       60.26       56.57      2.27 o 
  -2   3  11      352.24      380.22      9.06 o 
  -1   3  11       79.08       80.95      2.57 o 
   0   3  11        0.01        1.38      0.72 o 
   1   3  11      582.18      555.61     12.80 o 
   2   3  11      258.36      255.86      7.69 o 
   3   3  11      436.63      449.42     12.87 o 
   4   3  11      129.96      135.75      5.27 o 
   5   3  11      705.87      694.27     19.77 o 
  -5   4  11       56.09       47.25      8.60 o 
  -4   4  11      383.96      408.96     14.29 o 
  -3   4  11       25.88       26.50      1.63 o 
  -2   4  11      586.37      571.18     13.24 o 
  -1   4  11      720.97      703.15     15.86 o 
   0   4  11       55.64       53.55      2.02 o 
   1   4  11      366.51      327.30     11.47 o 
   2   4  11      440.68      443.52     15.23 o 
   3   4  11       82.96       82.24      4.36 o 
   4   4  11       83.97       87.16      4.83 o 
   5   4  11       76.04       85.64      4.38 o 
  -5   5  11      263.77      269.80     17.46 o 
  -4   5  11       34.87       33.02      2.87 o 
  -3   5  11       85.89       88.20      3.21 o 
  -2   5  11        3.92        3.39      0.82 o 
  -1   5  11      308.82      294.21      7.42 o 
   0   5  11       62.05       58.16      2.25 o 
   1   5  11        3.54        2.29      1.00 o 
   2   5  11       70.47       67.98      3.79 o 
   3   5  11       40.78       40.55      3.06 o 
   4   5  11       64.69       67.25      4.27 o 
  -4   6  11       25.72       24.92      2.71 o 
  -3   6  11      166.21      174.47      6.15 o 
  -2   6  11        7.94       21.60      2.28 o 
  -1   6  11      835.34      832.19     18.90 o 
   0   6  11      159.60      147.59      4.98 o 
   1   6  11       93.28       82.68      4.33 o 
   2   6  11       41.41       38.84      3.00 o 
   3   6  11       60.11       60.23      3.93 o 
   4   6  11       32.60       30.00      3.18 o 
  -3   7  11        2.35        3.72      1.44 o 
  -2   7  11       38.32       40.12      2.58 o 
  -1   7  11       15.24       12.17      1.55 o 
   0   7  11      131.84      126.06      4.62 o 
   1   7  11      110.60       99.52      5.12 o 
   2   7  11       34.96       36.35      4.69 o 
   3   7  11        3.01        5.35      1.85 o 
  -2   8  11       12.34       14.59      4.10 o 
  -1   8  11        2.90        2.85      1.54 o 
   0   8  11       66.69       65.64      3.31 o 
   1   8  11       21.03       21.13      3.15 o 
  -6   0  12      513.93      523.12     26.62 o 
  -4   0  12      758.70      696.06     32.68 o 
  -2   0  12      573.36      573.62     14.70 o 
   0   0  12        2.75        3.93      1.25 o 
   2   0  12     1647.49     1605.18     50.04 o 
   4   0  12      395.90      399.94     21.29 o 
  -6   1  12       13.19       19.10      4.09 o 
  -5   1  12      194.79      199.01      8.63 o 
  -4   1  12      155.46      183.83      5.89 o 
  -3   1  12      697.35      668.29     21.68 o 
  -2   1  12       77.15       78.44      2.43 o 
  -1   1  12      299.49      284.28      6.77 o 
   0   1  12      327.54      338.35      8.30 o 
   1   1  12     1069.94     1022.95     22.75 o 
   2   1  12       56.69       60.15      3.01 o 
   3   1  12        3.56        4.93      1.09 o 
   4   1  12      223.12      240.99      8.50 o 
   5   1  12       81.73       69.61      4.83 o 
  -6   2  12       75.22       84.76      7.83 o 
  -5   2  12       17.94       20.02      1.87 o 
  -4   2  12      317.81      326.73     10.72 o 
  -3   2  12        0.02        1.11      0.60 o 
  -2   2  12      574.16      563.17     15.79 o 
  -1   2  12        7.38        9.16      0.84 o 
   0   2  12     1573.54     1482.99     37.46 o 
   1   2  12      739.07      682.53     17.83 o 
   2   2  12      318.53      307.35      8.94 o 
   3   2  12       11.53       13.51      2.28 o 
   4   2  12        0.66        0.37      1.08 o 
   5   2  12       42.43       47.20      4.14 o 
  -6   3  12      167.49      175.81      8.61 o 
  -5   3  12        0.32        1.34      1.40 o 
  -4   3  12      284.29      299.31      8.93 o 
  -3   3  12      302.28      294.08      7.90 o 
  -2   3  12       33.96       39.46      2.14 o 
  -1   3  12      111.07      107.85      3.45 o 
   0   3  12       82.01       74.89      2.93 o 
   1   3  12      133.79      127.55      4.22 o 
   2   3  12      179.73      175.46      5.67 o 
   3   3  12       93.75       96.98      3.95 o 
   4   3  12      134.81      143.13      5.52 o 
   5   3  12       15.14       16.92      2.32 o 
  -5   4  12       73.99       75.03      4.38 o 
  -4   4  12       27.82       34.31      2.83 o 
  -3   4  12       35.06       37.79      3.52 o 
  -2   4  12     1043.44     1061.93     23.57 o 
  -1   4  12      510.18      495.42     11.57 o 
   0   4  12      686.28      611.60     16.34 o 
   1   4  12       42.66       32.23      2.29 o 
   2   4  12       35.95       32.70      2.49 o 
   3   4  12       54.45       52.48      2.82 o 
   4   4  12       18.52       21.69      2.16 o 
   5   4  12      144.78      137.12      8.93 o 
  -5   5  12        1.28        1.64      1.57 o 
  -4   5  12      123.63      134.94      7.29 o 
  -3   5  12       19.32       17.99      1.70 o 
  -2   5  12       23.87       25.93      1.65 o 
  -1   5  12        0.13        1.02      0.74 o 
   0   5  12      586.38      533.24     17.71 o 
   1   5  12      150.86      130.35      9.37 o 
   2   5  12       18.50       19.73      2.11 o 
   3   5  12        6.38        5.39      1.55 o 
   4   5  12      136.38      145.56      6.96 o 
  -4   6  12       48.07       49.32      3.48 o 
  -3   6  12      104.40      109.12      4.47 o 
  -2   6  12      159.53      159.01      4.87 o 
  -1   6  12      315.14      325.56      9.52 o 
   0   6  12       16.63       12.49      1.43 o 
   1   6  12       41.87       40.94      3.04 o 
   2   6  12        0.49        0.06      1.43 o 
   3   6  12       25.13       18.57      3.08 o 
  -3   7  12        0.99        0.85      1.17 o 
  -2   7  12        0.89        1.46      1.17 o 
  -1   7  12        8.99        9.28      1.47 o 
   0   7  12       20.22       16.88      1.70 o 
   1   7  12       11.68       10.67      2.48 o 
   2   7  12       26.34       25.07      2.75 o 
  -1   8  12      177.73      177.41      7.86 o 
   0   8  12       70.09       71.55      3.52 o 
   1   8  12        0.15        0.00      1.33 o 
  -5   0  13        0.82        2.36      2.15 o 
  -3   0  13        0.26        1.15      1.36 o 
  -1   0  13     1505.54     1304.94     40.78 o 
   1   0  13     5839.75     5773.98    175.82 o 
   3   0  13      118.27      116.17      5.16 o 
   5   0  13       12.31        6.25      3.05 o 
  -6   1  13        0.35        1.70      1.91 o 
  -5   1  13      411.67      439.04     16.04 o 
  -4   1  13      163.28      162.42      8.01 o 
  -3   1  13      609.54      566.22     19.08 o 
  -2   1  13      843.87      814.98     24.01 o 
  -1   1  13       63.24       54.77      2.18 o 
   0   1  13       75.00       84.75      2.57 o 
   1   1  13       63.09       64.15      3.59 o 
   2   1  13      818.05      811.67     19.90 o 
   3   1  13      173.57      177.67      5.93 o 
   4   1  13       59.85       59.44      4.09 o 
   5   1  13      143.32      154.37      9.25 o 
  -6   2  13       99.63       91.72      8.32 o 
  -5   2  13      205.29      199.59      9.22 o 
  -4   2  13        1.60        8.83      1.55 o 
  -3   2  13      166.22      141.53      4.71 o 
  -2   2  13      407.52      403.36      9.54 o 
  -1   2  13       62.72       57.38      2.03 o 
   0   2  13        7.83        6.84      0.92 o 
   1   2  13      494.71      450.30     13.39 o 
   2   2  13      162.74      167.63      7.08 o 
   3   2  13       76.17       69.75      3.17 o 
   4   2  13      103.76      106.45      4.49 o 
   5   2  13       44.95       44.57      4.15 o 
  -5   3  13       29.72       25.01      2.57 o 
  -4   3  13      189.46      212.78      8.66 o 
  -3   3  13      210.03      188.64      6.72 o 
  -2   3  13       44.27       46.58      2.85 o 
  -1   3  13       18.33       19.70      1.84 o 
   0   3  13      393.64      376.63     16.64 o 
   1   3  13      179.58      159.45      5.09 o 
   2   3  13      169.09      190.12      6.26 o 
   3   3  13       34.48       34.73      2.29 o 
   4   3  13        0.31        0.29      1.18 o 
   5   3  13       59.51       57.93      3.62 o 
  -5   4  13      152.81      173.93      9.82 o 
  -4   4  13       29.69       36.97      2.46 o 
  -3   4  13      774.85      770.68     17.76 o 
  -2   4  13       37.99       43.27      2.02 o 
  -1   4  13      181.59      172.97      4.79 o 
   0   4  13      792.87      720.49     34.84 o 
   1   4  13        1.11        2.04      0.93 o 
   2   4  13      484.33      470.36     16.19 o 
   3   4  13      112.09      110.85      4.46 o 
   4   4  13       65.94       68.59      3.64 o 
  -4   5  13       79.25       87.18      3.97 o 
  -3   5  13      254.75      272.70      7.39 o 
  -2   5  13      209.22      212.15      5.92 o 
  -1   5  13      523.60      495.90     11.79 o 
   0   5  13        0.18        1.31      0.77 o 
   1   5  13       17.91       12.02      2.46 o 
   2   5  13        0.46        1.63      1.12 o 
   3   5  13      426.33      410.19     19.19 o 
   4   5  13        0.75        2.71      1.59 o 
  -4   6  13        3.17        1.71      1.30 o 
  -3   6  13      245.82      264.91     10.58 o 
  -2   6  13       51.58       52.75      2.46 o 
  -1   6  13      415.29      406.23     11.54 o 
   0   6  13       11.05        9.23      1.31 o 
   1   6  13       43.80       37.89      2.92 o 
   2   6  13        3.74        3.42      1.41 o 
   3   6  13       75.78       69.80      4.41 o 
  -3   7  13       43.19       47.72      3.07 o 
  -2   7  13        0.01        0.00      1.16 o 
  -1   7  13       56.32       61.71      3.21 o 
   0   7  13       71.83       68.31      5.08 o 
   1   7  13        9.13       10.06      1.96 o 
   2   7  13        7.96        6.22      1.84 o 
  -6   0  14       93.93       94.93      8.46 o 
  -4   0  14       56.37       49.07      4.99 o 
  -2   0  14      598.84      561.77     28.96 o 
   0   0  14      315.68      310.60     15.25 o 
   2   0  14        2.47        3.42      1.07 o 
   4   0  14       50.62       48.30      5.39 o 
  -6   1  14      192.56      198.64      9.24 o 
  -5   1  14      125.13      120.23      6.34 o 
  -4   1  14       29.55       21.90      2.56 o 
  -3   1  14      360.00      351.46     13.39 o 
  -2   1  14      368.68      342.17     11.17 o 
  -1   1  14      454.31      410.84     22.76 o 
   0   1  14      264.62      265.17      8.68 o 
   1   1  14       68.87       65.42      2.30 o 
   2   1  14      581.30      592.40     15.70 o 
   3   1  14       80.81       79.75      3.45 o 
   4   1  14        7.46        3.46      1.65 o 
   5   1  14      150.70      169.33      8.46 o 
  -5   2  14      253.05      242.65     10.25 o 
  -4   2  14       12.92       15.08      1.62 o 
  -3   2  14       43.64       50.61      2.25 o 
  -2   2  14     1018.52     1013.90     22.40 o 
  -1   2  14     1521.14     1435.75     42.27 o 
   0   2  14     1299.82     1230.38     31.51 o 
   1   2  14      734.11      710.72     23.68 o 
   2   2  14      655.17      645.03     17.49 o 
   3   2  14       11.40       10.24      1.48 o 
   4   2  14       35.45       37.12      2.63 o 
   5   2  14        0.02        0.22      1.86 o 
  -5   3  14        7.09        8.50      1.87 o 
  -4   3  14      518.92      532.84     14.63 o 
  -3   3  14      268.54      270.72     11.50 o 
  -2   3  14     2067.49     2099.28     45.31 o 
  -1   3  14       22.05       19.18      1.33 o 
   0   3  14      375.82      371.92     10.54 o 
   1   3  14      319.86      305.74     10.92 o 
   2   3  14      139.38      131.93      5.71 o 
   3   3  14      192.40      173.87      6.05 o 
   4   3  14       55.24       51.98      3.09 o 
   5   3  14       26.48       31.11      3.67 o 
  -5   4  14        1.74        0.35      1.41 o 
  -4   4  14      122.54      128.45      6.51 o 
  -3   4  14        7.58        7.10      1.15 o 
  -2   4  14      227.27      233.33      6.27 o 
  -1   4  14       13.59       11.34      1.13 o 
   0   4  14       53.04       52.00      3.17 o 
   1   4  14       59.51       56.68      3.24 o 
   2   4  14      339.48      331.03     22.42 o 
   3   4  14       82.44       85.79      4.63 o 
   4   4  14      237.33      247.03      8.42 o 
  -4   5  14        4.81        4.98      1.62 o 
  -3   5  14      196.62      197.97      5.85 o 
  -2   5  14       54.76       57.90      2.53 o 
  -1   5  14       10.95       11.84      1.26 o 
   0   5  14        7.61        7.45      1.52 o 
   1   5  14        8.80        6.55      1.43 o 
   2   5  14        3.93        5.27      1.49 o 
   3   5  14       63.20       63.16      4.02 o 
   4   5  14      104.92      118.41      8.16 o 
  -3   6  14      106.61      112.53      4.65 o 
  -2   6  14        6.19        6.88      1.17 o 
  -1   6  14       15.80       15.31      1.66 o 
   0   6  14       79.54       61.74      3.82 o 
   1   6  14       25.09       19.42      2.29 o 
   2   6  14        0.12        0.00      1.52 o 
   3   6  14       78.20       78.39      4.73 o 
  -2   7  14       22.45       22.94      2.63 o 
  -1   7  14      333.01      334.18     10.11 o 
   0   7  14        0.86        0.00      1.55 o 
   1   7  14        4.34        2.53      1.50 o 
   2   7  14        4.86        2.95      1.52 o 
  -5   0  15      233.04      213.04     13.39 o 
  -3   0  15      352.47      318.39     16.78 o 
  -1   0  15     5503.57     5389.79    228.27 o 
   1   0  15      432.75      448.13     15.07 o 
   3   0  15      122.98      118.83      8.21 o 
   5   0  15      212.78      239.34     15.36 o 
  -5   1  15       71.57       65.97      4.60 o 
  -4   1  15      278.20      244.47     10.03 o 
  -3   1  15       27.92       33.49      1.90 o 
  -2   1  15     1080.56     1038.13     26.12 o 
  -1   1  15     1852.76     1604.59     70.11 o 
   0   1  15        0.00        0.58      0.59 o 
   1   1  15     1310.70     1290.21     32.96 o 
   2   1  15       36.98       38.44      2.26 o 
   3   1  15       71.93       74.13      3.39 o 
   4   1  15       29.11       24.52      2.92 o 
   5   1  15       75.33       71.29      5.21 o 
  -5   2  15       11.31       10.67      2.38 o 
  -4   2  15       10.20       14.23      1.94 o 
  -3   2  15      188.32      185.41     12.16 o 
  -2   2  15      235.15      242.25      6.26 o 
  -1   2  15      497.36      457.83     14.45 o 
   0   2  15      133.31      132.31      6.06 o 
   1   2  15       30.76       25.51      1.69 o 
   2   2  15      921.92      899.33     23.91 o 
   3   2  15        0.00        0.85      0.97 o 
   4   2  15       21.16       17.10      2.01 o 
   5   2  15       56.66       66.41      5.12 o 
  -5   3  15       63.16       75.99      4.41 o 
  -4   3  15       39.38       39.11      2.43 o 
  -3   3  15      133.90      124.06      4.73 o 
  -2   3  15        5.31        6.91      1.00 o 
  -1   3  15      152.89      143.43      6.38 o 
   0   3  15     1281.41     1222.84     31.53 o 
   1   3  15       13.90       14.97      1.97 o 
   2   3  15       18.38       18.04      2.02 o 
   3   3  15      208.40      205.89      6.93 o 
   4   3  15      141.46      164.99      6.26 o 
  -5   4  15       85.62      104.06      5.51 o 
  -4   4  15       74.75       75.07      4.66 o 
  -3   4  15       59.91       68.94      2.84 o 
  -2   4  15      536.97      535.66     12.71 o 
  -1   4  15        1.03        1.35      0.72 o 
   0   4  15      618.42      568.11     15.59 o 
   1   4  15      177.19      164.25      6.80 o 
   2   4  15       28.55       27.31      2.50 o 
   3   4  15      176.22      175.27      7.59 o 
   4   4  15       31.89       40.80      3.58 o 
  -4   5  15       36.05       40.60      4.06 o 
  -3   5  15      496.46      526.18     12.86 o 
  -2   5  15      152.28      152.39      4.93 o 
  -1   5  15      257.58      246.80      7.85 o 
   0   5  15      355.67      323.82     19.22 o 
   1   5  15        5.77       10.37      2.18 o 
   2   5  15        5.59        4.71      1.87 o 
   3   5  15        6.57        6.69      1.89 o 
  -3   6  15       11.66       10.37      1.71 o 
  -2   6  15       15.65       16.95      2.02 o 
  -1   6  15       45.80       41.11      2.94 o 
   0   6  15        3.41        4.44      1.48 o 
   1   6  15      607.81      538.71     18.75 o 
   2   6  15        0.00        0.00      1.26 o 
   3   6  15      315.45      319.58     12.51 o 
  -2   7  15       35.20       36.46      2.64 o 
  -1   7  15        8.82        9.82      1.70 o 
   0   7  15       64.68       58.66      8.00 o 
   1   7  15        3.97        3.71      1.73 o 
  -4   0  16      173.30      188.32     11.83 o 
  -2   0  16      207.61      171.08     10.26 o 
   0   0  16      100.22      103.63      6.71 o 
   2   0  16      597.51      551.81     42.68 o 
   4   0  16       71.33       79.52      7.12 o 
  -5   1  16       20.01       24.60      3.15 o 
  -4   1  16       68.26       69.66      4.51 o 
  -3   1  16      107.71       96.12      8.11 o 
  -2   1  16        5.16        4.82      0.90 o 
  -1   1  16      855.62      735.64     24.03 o 
   0   1  16      752.42      791.17     20.83 o 
   1   1  16      243.27      252.07      7.56 o 
   2   1  16       23.17       17.03      1.94 o 
   3   1  16      101.54       94.93      4.80 o 
   4   1  16        0.18        5.81      1.95 o 
   5   1  16       48.04       39.83      4.11 o 
  -5   2  16       34.00       28.95      3.39 o 
  -4   2  16       24.96       21.00      2.72 o 
  -3   2  16        9.03        6.09      1.11 o 
  -2   2  16      281.94      287.42      7.29 o 
  -1   2  16      480.58      447.40     23.62 o 
   0   2  16      955.27      923.18     35.53 o 
   1   2  16        0.01        1.13      0.76 o 
   2   2  16      207.00      214.14     11.82 o 
   3   2  16       77.17       83.54      3.71 o 
   4   2  16      232.34      255.44      8.55 o 
  -5   3  16        8.40        9.81      2.55 o 
  -4   3  16      186.66      180.85     13.40 o 
  -3   3  16        0.66        1.91      0.81 o 
  -2   3  16      324.66      331.59      8.34 o 
  -1   3  16       60.76       50.81      2.12 o 
   0   3  16      733.17      698.88     18.78 o 
   1   3  16       33.36       28.68      2.37 o 
   2   3  16      363.76      359.68     12.92 o 
   3   3  16      101.42       96.66      5.00 o 
   4   3  16        1.65        0.47      1.37 o 
  -4   4  16       42.39       51.13      2.63 o 
  -3   4  16        6.35        7.49      1.21 o 
  -2   4  16       35.83       37.69      3.39 o 
  -1   4  16        7.38        7.61      1.05 o 
   0   4  16      653.56      579.18     19.67 o 
   1   4  16      495.87      458.94     15.96 o 
   2   4  16      230.10      222.59     18.34 o 
   3   4  16      167.61      159.67      7.18 o 
   4   4  16        5.08        5.56      1.99 o 
  -4   5  16       68.50       74.77      3.83 o 
  -3   5  16       45.43       42.30      2.38 o 
  -2   5  16       19.25       17.80      1.58 o 
  -1   5  16       23.83       22.70      1.63 o 
   0   5  16      161.63      155.39      6.88 o 
   1   5  16      108.22       99.33      5.08 o 
   2   5  16      103.02       96.60      5.07 o 
   3   5  16        1.08        1.51      1.59 o 
  -3   6  16       35.28       32.83      2.51 o 
  -2   6  16        0.02        0.00      0.92 o 
  -1   6  16       63.25       66.37      3.23 o 
   0   6  16        0.53        0.26      1.30 o 
   1   6  16      178.01      178.51      7.84 o 
   2   6  16       23.24       21.05      2.56 o 
  -1   7  16       32.03       34.21      2.62 o 
   0   7  16        9.02        8.89      2.19 o 
  -5   0  17        2.49        0.00      2.13 o 
  -3   0  17      276.85      264.60     14.88 o 
  -1   0  17       19.84       17.11      2.92 o 
   1   0  17      711.42      706.73     23.10 o 
   3   0  17      794.17      754.93     36.69 o 
  -5   1  17      147.30      144.52      7.47 o 
  -4   1  17      104.42      107.23      5.92 o 
  -3   1  17      489.82      457.04     16.39 o 
  -2   1  17        0.21        0.64      0.66 o 
  -1   1  17       42.46       36.49      2.81 o 
   0   1  17      130.52      144.88      4.92 o 
   1   1  17      141.93      138.97      4.80 o 
   2   1  17      125.38      142.44      5.07 o 
   3   1  17       88.59       94.99      4.13 o 
   4   1  17        1.29        0.00      2.41 o 
  -5   2  17       14.21       16.56      2.87 o 
  -4   2  17       74.10       64.08      4.47 o 
  -3   2  17        1.13        0.47      0.83 o 
  -2   2  17       97.99      108.22      8.82 o 
  -1   2  17       14.05       12.49      1.79 o 
   0   2  17      128.54      115.96      9.57 o 
   1   2  17       14.99       13.76      1.44 o 
   2   2  17       33.76       37.85      4.41 o 
   3   2  17        5.02        2.54      1.53 o 
   4   2  17        0.07        3.11      1.93 o 
  -4   3  17       70.90       80.73      4.13 o 
  -3   3  17       59.74       61.55      2.97 o 
  -2   3  17       15.36       18.91      1.42 o 
  -1   3  17        0.78        1.28      0.84 o 
   0   3  17       24.44       28.13      1.99 o 
   1   3  17       99.89       87.45      4.43 o 
   2   3  17        1.23        1.10      1.30 o 
   3   3  17       40.20       34.12      2.96 o 
   4   3  17        0.27        0.00      1.61 o 
  -4   4  17       67.44       69.16      3.51 o 
  -3   4  17        2.56        2.61      0.95 o 
  -2   4  17      117.89      124.11      5.35 o 
  -1   4  17       91.40       86.75      4.27 o 
   0   4  17      139.30      134.33      8.58 o 
   1   4  17      212.64      211.78      8.52 o 
   2   4  17      182.44      187.81      7.89 o 
   3   4  17        6.70        6.96      1.85 o 
  -3   5  17        0.03        0.04      0.97 o 
  -2   5  17        0.67        0.94      0.94 o 
  -1   5  17      151.13      146.16      5.32 o 
   0   5  17       11.54       12.13      2.04 o 
   1   5  17      460.36      433.89     15.53 o 
   2   5  17       81.35       84.61      4.76 o 
   3   5  17      152.84      152.87      7.23 o 
  -2   6  17        6.28        7.48      1.39 o 
  -1   6  17       38.16       34.42      2.80 o 
   0   6  17       60.41       45.64      3.63 o 
   1   6  17      191.19      191.41      8.34 o 
   2   6  17       68.39       60.13      4.13 o 
  -4   0  18        3.90        5.14      2.67 o 
  -2   0  18      126.82      130.43      8.82 o 
   0   0  18      212.93      236.89     12.93 o 
   2   0  18      225.04      234.52      9.07 o 
   4   0  18       35.71       44.21      5.64 o 
  -5   1  18        3.39        5.54      2.44 o 
  -4   1  18      509.91      468.72     17.24 o 
  -3   1  18        2.87        2.75      1.44 o 
  -2   1  18       96.30       88.31      6.73 o 
  -1   1  18      107.26      115.31      9.04 o 
   0   1  18       13.33       15.27      2.16 o 
   1   1  18        6.63       11.22      1.32 o 
   2   1  18      137.55      125.14      5.78 o 
   3   1  18      136.12      150.28      5.65 o 
   4   1  18       90.85       87.05      5.47 o 
  -4   2  18       97.44       92.30      8.03 o 
  -3   2  18      337.59      336.97     12.95 o 
  -2   2  18      337.12      344.51     18.07 o 
  -1   2  18      157.76      159.38      8.85 o 
   0   2  18       30.61       32.28      2.07 o 
   1   2  18      121.94      108.61      4.15 o 
   2   2  18      368.18      363.29     17.43 o 
   3   2  18      116.45      123.84      6.04 o 
   4   2  18      217.91      224.51     14.10 o 
  -4   3  18        6.95        6.01      1.92 o 
  -3   3  18       92.76      100.53      4.09 o 
  -2   3  18       46.24       46.90      3.38 o 
  -1   3  18      200.16      205.56      7.70 o 
   0   3  18       94.44       94.66      4.15 o 
   1   3  18       47.98       42.45      3.66 o 
   2   3  18      302.28      302.51     11.43 o 
   3   3  18       55.21       59.54      3.99 o 
  -4   4  18        0.70        1.42      1.21 o 
  -3   4  18        2.43        2.42      1.02 o 
  -2   4  18       16.47       17.56      2.26 o 
  -1   4  18        5.60        6.93      1.42 o 
   0   4  18        0.72        2.49      1.24 o 
   1   4  18       54.07       48.70      4.13 o 
   2   4  18        5.90        8.25      1.92 o 
   3   4  18       48.01       49.05      3.72 o 
  -3   5  18       44.01       45.57      2.54 o 
  -2   5  18      148.83      157.11      5.73 o 
  -1   5  18        0.10        2.13      1.91 o 
   0   5  18       56.22       52.83      8.13 o 
   1   5  18       11.78       11.90      3.11 o 
   2   5  18        1.34        0.43      1.32 o 
  -2   6  18       73.71       82.35      7.16 o 
  -1   6  18       17.73       20.14      3.40 o 
   0   6  18        6.09        5.70      1.96 o 
   1   6  18       59.75       56.96      4.10 o 
  -3   0  19      401.54      324.29     17.86 o 
  -1   0  19      249.56      276.80     15.15 o 
   1   0  19        0.47        0.02      1.59 o 
   3   0  19       30.29       22.25      3.78 o 
  -4   1  19       56.99       50.64      4.16 o 
  -3   1  19        2.85        1.47      1.34 o 
  -2   1  19        3.64        1.70      1.25 o 
  -1   1  19        0.07        1.02      1.12 o 
   0   1  19        0.15        0.43      1.05 o 
   1   1  19      181.93      212.00      6.82 o 
   2   1  19        1.17        4.52      1.52 o 
   3   1  19      415.76      414.71     21.77 o 
   4   1  19       21.01       29.76      4.53 o 
  -4   2  19       61.31       52.97      6.08 o 
  -3   2  19        4.18        4.53      1.65 o 
  -2   2  19       33.41       38.37      8.93 o 
  -1   2  19       32.13       30.61      2.82 o 
   0   2  19      475.09      514.22     21.10 o 
   1   2  19      107.99       96.76      4.79 o 
   2   2  19       88.56       79.01      4.40 o 
   3   2  19        0.08        0.64      1.46 o 
  -4   3  19        5.80        2.53      1.77 o 
  -3   3  19      369.16      386.24     14.63 o 
  -2   3  19       43.37       44.63      2.81 o 
  -1   3  19      278.81      286.84     22.70 o 
   0   3  19        0.08        0.28      0.87 o 
   1   3  19        7.25        4.04      1.40 o 
   2   3  19      130.01      130.38      6.19 o 
   3   3  19        5.00        8.80      1.99 o 
  -3   4  19        2.79        2.82      1.18 o 
  -2   4  19      171.86      175.00      5.32 o 
  -1   4  19       39.25       44.42      3.01 o 
   0   4  19       49.54       54.69      3.68 o 
   1   4  19        4.81        3.93      1.45 o 
   2   4  19        6.47        8.25      5.20 o 
  -2   5  19        0.94        0.31      1.01 o 
  -1   5  19      136.19      138.68      6.73 o 
   0   5  19       10.14       10.55      2.07 o 
   1   5  19       49.91       44.94      5.88 o 
   2   5  19       57.78       56.30      4.26 o 
  -4   0  20      214.60      199.04     13.10 o 
  -2   0  20      183.73      186.98     11.72 o 
   0   0  20      309.97      355.48     18.51 o 
   2   0  20       36.73       32.28      4.24 o 
  -4   1  20        7.90        7.16      2.51 o 
  -3   1  20      215.77      194.52      8.78 o 
  -2   1  20      121.99      100.82     11.28 o 
  -1   1  20        4.05        3.68      1.42 o 
   0   1  20      412.95      433.96     15.40 o 
   1   1  20       88.91       97.83      5.18 o 
   2   1  20       91.50       98.03      7.13 o 
   3   1  20      109.96      110.46      8.13 o 
  -4   2  20       57.63       59.57      4.70 o 
  -3   2  20        4.28        5.17      1.93 o 
  -2   2  20       68.81       66.54      8.95 o 
  -1   2  20        3.95        3.47      1.44 o 
   0   2  20      200.33      208.49     11.36 o 
   1   2  20      249.25      252.41      9.79 o 
   2   2  20       58.67       62.13      6.72 o 
   3   2  20       91.39       92.48      5.26 o 
  -3   3  20       25.85       30.29      3.40 o 
  -2   3  20        2.10        2.81      1.19 o 
  -1   3  20       36.15       31.44      3.05 o 
   0   3  20       28.30       28.88      4.32 o 
   1   3  20       36.80       39.71      3.08 o 
   2   3  20      196.63      204.73     14.27 o 
   3   3  20       16.55       15.59      2.50 o 
  -3   4  20        3.59        5.32      1.51 o 
  -2   4  20      119.03      121.24      8.43 o 
  -1   4  20      163.54      164.65      9.05 o 
   0   4  20       84.10       84.24      4.76 o 
   1   4  20      120.39      111.52      8.94 o 
   2   4  20       12.58       12.23      2.30 o 
  -2   5  20      154.62      154.64      5.08 o 
  -1   5  20       40.61       41.25      5.32 o 
   0   5  20        1.37        1.19      1.72 o 
   1   5  20        2.77        2.72      1.65 o 
  -3   0  21        4.34        0.00      1.94 o 
  -1   0  21      188.46      202.97     12.35 o 
   1   0  21      888.68      956.86     43.81 o 
  -4   1  21       16.29       14.84      3.97 o 
  -3   1  21        3.64        2.26      1.55 o 
  -2   1  21      191.61      187.70     13.36 o 
  -1   1  21      197.34      197.47     13.14 o 
   0   1  21       77.28       83.76      7.61 o 
   1   1  21      111.15      130.28      9.60 o 
   2   1  21       68.42       75.55      6.39 o 
   3   1  21       95.43       99.47      7.77 o 
  -3   2  21       66.36       64.14     12.09 o 
  -2   2  21       43.60       42.06      5.50 o 
  -1   2  21        1.72        1.31      1.29 o 
   0   2  21        1.84        2.54      1.45 o 
   1   2  21        2.83        0.00      1.96 o 
   2   2  21       36.16       38.09      3.21 o 
  -3   3  21      192.26      204.28     26.78 o 
  -2   3  21       11.92       14.47      2.51 o 
  -1   3  21      134.23      123.26     13.90 o 
   0   3  21       69.00       70.35      5.82 o 
   1   3  21       50.55       53.18      3.68 o 
   2   3  21        1.40        0.18      1.44 o 
  -2   4  21        0.41        1.89      1.66 o 
  -1   4  21       34.91       35.75      3.26 o 
   0   4  21      207.40      221.34      9.23 o 
   1   4  21       16.46       18.20      2.47 o 
  -2   0  22      378.34      388.32     20.98 o 
   0   0  22      156.59      195.82     12.22 o 
  -3   1  22        1.09        1.43      1.71 o 
  -2   1  22      284.50      280.26     17.68 o 
  -1   1  22       63.06       63.36      4.36 o 
   0   1  22       60.52       64.29      4.95 o 
   1   1  22       58.94       72.67      6.77 o 
   2   1  22        0.73        0.96      2.36 o 
  -3   2  22       12.78       11.12      2.45 o 
  -2   2  22      108.70      113.06     17.85 o 
  -1   2  22       91.39       87.13      6.57 o 
   0   2  22      203.13      207.41      8.88 o 
   1   2  22      135.74      135.74      9.40 o 
   2   2  22       95.31      108.13      5.64 o 
  -2   3  22       40.78       41.17      5.93 o 
  -1   3  22       34.31       30.60      3.18 o 
   0   3  22        3.25        1.38      2.26 o 
   1   3  22       39.02       41.33      3.34 o 
  -1   4  22       29.28       32.40      4.85 o 
   0   4  22        0.02        0.00      1.37 o 
  -3   0  23      102.69      100.03      8.63 o 
  -1   0  23      218.78      264.64     15.50 o 
   1   0  23       65.13       73.39      6.73 o 
  -2   1  23       67.09       72.44      6.75 o 
  -1   1  23       63.70       76.95      4.98 o 
   0   1  23       42.30       41.66      3.63 o 
   1   1  23       40.01       40.20      5.08 o 
  -2   2  23      327.06      362.65     14.25 o 
  -1   2  23      156.16      170.52     15.25 o 
   0   2  23        3.36        3.92      1.66 o 
   1   2  23        3.60        5.81      2.72 o 
  -1   3  23      251.98      250.49     18.03 o 
   0   3  23       91.02       99.88      8.08 o 
  -2   0  24      484.65      542.27     27.99 o 
   0   0  24        2.90        4.20      2.65 o 
  -1   1  24      265.32      299.55     17.18 o 
   0   1  24       26.83       35.78      3.55 o 
  -1   2  24       27.11       27.26      5.63 o 
   0   2  24       19.91       22.29      4.24 o 
                                                 
